# Supplementary material for: The impact of exposure to green or bluespace on dietary intake and food choices among adults—A systematic literature review
Source: Food Sci Nutr. 2024 Nov 4;12(12):9913–27. doi: 10.1002/fsn3.4447 (PMC11666982; doi:10.1002/fsn3.4447)
Supplement: Supplementary file 1 — Data S1: [file FSN3-12-9913-s001.zip]

Archive with 4 entries (4 files):
- S2 Search string.docx
- S3 Search_Strategy_Documentation_Template__12_.docx
- S5 Critical Appraisal.zip
- S1 PRISMA_2020_checklist.docx
